# Supplementary material for: Multiple Myeloma Relapse Is Associated with Increased NFκB Pathway Activity and Upregulation of the Pro-Survival BCL-2 Protein BFL-1
Source: Cancers (Basel). 2021 Sep 17;13(18):4668. doi: 10.3390/cancers13184668 (PMC8467450; doi:10.3390/cancers13184668)
Supplement: Supplementary file 1 [file cancers-13-04668-s001.zip]

Archive with 1 entries (1 files):
- cancers-1331849-supplementary.pdf
